# Supplementary material for: Illegal waste fly-tipping in the Covid-19 pandemic: enhanced compliance, temporal displacement, and urban–rural variation
Source: Crime Sci. 2022 Sep 25;11(1):8. doi: 10.1186/s40163-022-00170-3 (PMC9510297; doi:10.1186/s40163-022-00170-3)
Supplement: Supplementary file 1 — Additional file 1. Monthly fly-tipping counts by month and local authority [file 40163_2022_170_MOESM1_ESM.csv]

	date	count	place
1	2017-01-01	67	Aberdeenshire
2	2018-01-01	60	Aberdeenshire
3	2019-01-01	65	Aberdeenshire
4	2020-01-01	84	Aberdeenshire
5	2017-02-01	68	Aberdeenshire
6	2018-02-01	72	Aberdeenshire
7	2019-02-01	53	Aberdeenshire
8	2020-02-01	76	Aberdeenshire
9	2017-03-01	96	Aberdeenshire
10	2018-03-01	71	Aberdeenshire
11	2019-03-01	62	Aberdeenshire
12	2020-03-01	73	Aberdeenshire
13	2017-04-01	59	Aberdeenshire
14	2018-04-01	73	Aberdeenshire
15	2019-04-01	62	Aberdeenshire
16	2020-04-01	122	Aberdeenshire
17	2017-05-01	70	Aberdeenshire
18	2018-05-01	63	Aberdeenshire
19	2019-05-01	64	Aberdeenshire
20	2020-05-01	170	Aberdeenshire
21	2017-06-01	50	Aberdeenshire
22	2018-06-01	63	Aberdeenshire
23	2019-06-01	49	Aberdeenshire
24	2020-06-01	153	Aberdeenshire
25	2017-07-01	56	Aberdeenshire
26	2018-07-01	50	Aberdeenshire
27	2019-07-01	63	Aberdeenshire
28	2020-07-01	112	Aberdeenshire
29	2017-08-01	63	Aberdeenshire
30	2018-08-01	76	Aberdeenshire
31	2019-08-01	67	Aberdeenshire
32	2017-09-01	45	Aberdeenshire
33	2018-09-01	53	Aberdeenshire
34	2019-09-01	43	Aberdeenshire
35	2017-10-01	52	Aberdeenshire
36	2018-10-01	53	Aberdeenshire
37	2019-10-01	71	Aberdeenshire
38	2017-11-01	42	Aberdeenshire
39	2018-11-01	46	Aberdeenshire
40	2019-11-01	54	Aberdeenshire
41	2017-12-01	23	Aberdeenshire
42	2018-12-01	42	Aberdeenshire
43	2019-12-01	59	Aberdeenshire
44	2017-01-01	86	adur_Worthing
45	2017-02-01	84	adur_Worthing
46	2017-03-01	96	adur_Worthing
47	2017-04-01	97	adur_Worthing
48	2017-05-01	95	adur_Worthing
49	2017-06-01	115	adur_Worthing
50	2017-07-01	110	adur_Worthing
51	2017-08-01	96	adur_Worthing
52	2017-09-01	76	adur_Worthing
53	2017-10-01	102	adur_Worthing
54	2017-11-01	90	adur_Worthing
55	2017-12-01	44	adur_Worthing
56	2018-01-01	115	adur_Worthing
57	2018-02-01	95	adur_Worthing
58	2018-03-01	101	adur_Worthing
59	2018-04-01	106	adur_Worthing
60	2018-05-01	91	adur_Worthing
61	2018-06-01	103	adur_Worthing
62	2018-07-01	94	adur_Worthing
63	2018-08-01	107	adur_Worthing
64	2018-09-01	101	adur_Worthing
65	2018-10-01	91	adur_Worthing
66	2018-11-01	111	adur_Worthing
67	2018-12-01	76	adur_Worthing
68	2019-01-01	78	adur_Worthing
69	2019-02-01	100	adur_Worthing
70	2019-03-01	106	adur_Worthing
71	2019-04-01	125	adur_Worthing
72	2019-05-01	108	adur_Worthing
73	2019-06-01	81	adur_Worthing
74	2019-07-01	103	adur_Worthing
75	2019-08-01	130	adur_Worthing
76	2019-09-01	127	adur_Worthing
77	2019-10-01	146	adur_Worthing
78	2019-11-01	126	adur_Worthing
79	2019-12-01	119	adur_Worthing
80	2020-01-01	157	adur_Worthing
81	2020-02-01	149	adur_Worthing
82	2020-03-01	108	adur_Worthing
83	2020-04-01	139	adur_Worthing
84	2020-05-01	190	adur_Worthing
85	2020-06-01	213	adur_Worthing
86	2020-07-01	173	adur_Worthing
87	2017-01-01	106	Allderdale
88	2017-02-01	75	Allderdale
89	2017-03-01	126	Allderdale
90	2017-04-01	64	Allderdale
91	2017-05-01	89	Allderdale
92	2017-06-01	72	Allderdale
93	2017-07-01	101	Allderdale
94	2017-08-01	70	Allderdale
95	2017-09-01	73	Allderdale
96	2017-10-01	83	Allderdale
97	2017-11-01	125	Allderdale
98	2017-12-01	80	Allderdale
99	2018-01-01	114	Allderdale
100	2018-02-01	72	Allderdale
101	2018-03-01	87	Allderdale
102	2018-04-01	77	Allderdale
103	2018-05-01	87	Allderdale
104	2018-06-01	73	Allderdale
105	2018-07-01	99	Allderdale
106	2018-08-01	87	Allderdale
107	2018-09-01	48	Allderdale
108	2018-10-01	69	Allderdale
109	2018-11-01	76	Allderdale
110	2018-12-01	69	Allderdale
111	2019-01-01	81	Allderdale
112	2019-02-01	78	Allderdale
113	2019-03-01	83	Allderdale
114	2019-04-01	60	Allderdale
115	2019-05-01	15	Allderdale
116	2019-06-01	60	Allderdale
117	2019-07-01	12	Allderdale
118	2019-08-01	66	Allderdale
119	2019-09-01	76	Allderdale
120	2019-10-01	58	Allderdale
121	2019-11-01	49	Allderdale
122	2019-12-01	45	Allderdale
123	2020-01-01	67	Allderdale
124	2020-02-01	58	Allderdale
125	2020-03-01	123	Allderdale
126	2020-04-01	90	Allderdale
127	2020-05-01	148	Allderdale
128	2020-06-01	125	Allderdale
129	2020-07-01	102	Allderdale
130	2017-01-01	15	Amber
131	2017-02-01	12	Amber
132	2017-03-01	14	Amber
133	2017-04-01	19	Amber
134	2017-05-01	12	Amber
135	2017-06-01	4	Amber
136	2017-07-01	16	Amber
137	2017-08-01	14	Amber
138	2017-09-01	11	Amber
139	2017-10-01	13	Amber
140	2017-11-01	10	Amber
141	2017-12-01	5	Amber
142	2018-01-01	14	Amber
143	2018-02-01	17	Amber
144	2018-03-01	20	Amber
145	2018-04-01	16	Amber
146	2018-05-01	17	Amber
147	2018-06-01	17	Amber
148	2018-07-01	23	Amber
149	2018-08-01	23	Amber
150	2018-09-01	8	Amber
151	2018-10-01	13	Amber
152	2018-11-01	14	Amber
153	2018-12-01	10	Amber
154	2019-01-01	12	Amber
155	2019-02-01	17	Amber
156	2019-03-01	10	Amber
157	2019-04-01	11	Amber
158	2019-05-01	11	Amber
159	2019-06-01	7	Amber
160	2019-07-01	15	Amber
161	2019-08-01	6	Amber
162	2019-09-01	8	Amber
163	2019-10-01	9	Amber
164	2019-11-01	16	Amber
165	2019-12-01	2	Amber
166	2020-01-01	11	Amber
167	2020-02-01	5	Amber
168	2020-03-01	6	Amber
169	2020-04-01	19	Amber
170	2020-05-01	13	Amber
171	2020-06-01	8	Amber
172	2020-07-01	14	Amber
173	2020-08-01	16	Amber
174	2020-09-01	NA	Amber
175	2020-10-01	NA	Amber
176	2020-11-01	NA	Amber
177	2020-12-01	NA	Amber
178	2017-01-01	123	Anglesey
179	2017-02-01	140	Anglesey
180	2017-03-01	213	Anglesey
181	2017-04-01	160	Anglesey
182	2017-05-01	141	Anglesey
183	2017-06-01	137	Anglesey
184	2017-07-01	116	Anglesey
185	2017-08-01	94	Anglesey
186	2017-09-01	120	Anglesey
187	2017-10-01	140	Anglesey
188	2017-11-01	140	Anglesey
189	2017-12-01	123	Anglesey
190	2018-01-01	146	Anglesey
191	2018-02-01	121	Anglesey
192	2018-03-01	129	Anglesey
193	2018-04-01	156	Anglesey
194	2018-05-01	156	Anglesey
195	2018-06-01	135	Anglesey
196	2018-07-01	177	Anglesey
197	2018-08-01	147	Anglesey
198	2018-09-01	116	Anglesey
199	2018-10-01	144	Anglesey
200	2018-11-01	146	Anglesey
201	2018-12-01	124	Anglesey
202	2019-01-01	146	Anglesey
203	2019-02-01	128	Anglesey
204	2019-03-01	137	Anglesey
205	2019-05-01	111	Anglesey
206	2019-06-01	105	Anglesey
207	2019-07-01	107	Anglesey
208	2019-08-01	86	Anglesey
209	2019-09-01	134	Anglesey
210	2019-10-01	132	Anglesey
211	2019-11-01	105	Anglesey
212	2019-12-01	99	Anglesey
213	2020-01-01	110	Anglesey
214	2020-02-01	132	Anglesey
215	2020-03-01	88	Anglesey
216	2020-04-01	137	Anglesey
217	2020-05-01	154	Anglesey
218	2020-06-01	141	Anglesey
219	2020-07-01	163	Anglesey
220	2017-04-01	38	Angus
221	2018-04-01	77	Angus
222	2019-04-01	55	Angus
223	2020-04-01	49	Angus
224	2017-08-01	53	Angus
225	2018-08-01	48	Angus
226	2019-08-01	53	Angus
227	2017-12-01	42	Angus
228	2018-12-01	46	Angus
229	2019-12-01	40	Angus
230	2017-02-01	29	Angus
231	2018-02-01	69	Angus
232	2019-02-01	60	Angus
233	2020-02-01	51	Angus
234	2017-01-01	36	Angus
235	2018-01-01	96	Angus
236	2019-01-01	44	Angus
237	2020-01-01	45	Angus
238	2017-07-01	45	Angus
239	2018-07-01	41	Angus
240	2019-07-01	50	Angus
241	2020-07-01	55	Angus
242	2017-06-01	41	Angus
243	2018-06-01	44	Angus
244	2019-06-01	47	Angus
245	2020-06-01	54	Angus
246	2017-03-01	58	Angus
247	2018-03-01	47	Angus
248	2019-03-01	64	Angus
249	2020-03-01	37	Angus
250	2017-05-01	42	Angus
251	2018-05-01	70	Angus
252	2019-05-01	36	Angus
253	2020-05-01	60	Angus
254	2017-11-01	39	Angus
255	2018-11-01	34	Angus
256	2019-11-01	40	Angus
257	2017-10-01	52	Angus
258	2018-10-01	33	Angus
259	2019-10-01	52	Angus
260	2017-09-01	47	Angus
261	2018-09-01	27	Angus
262	2019-09-01	33	Angus
263	2017-01-01	43	Ards_Ndown
264	2018-01-01	41	Ards_Ndown
265	2019-01-01	52	Ards_Ndown
266	2020-01-01	38	Ards_Ndown
267	2017-02-01	36	Ards_Ndown
268	2018-02-01	30	Ards_Ndown
269	2019-02-01	47	Ards_Ndown
270	2020-02-01	37	Ards_Ndown
271	2017-03-01	45	Ards_Ndown
272	2018-03-01	35	Ards_Ndown
273	2019-03-01	36	Ards_Ndown
274	2020-03-01	60	Ards_Ndown
275	2017-04-01	33	Ards_Ndown
276	2018-04-01	40	Ards_Ndown
277	2019-04-01	38	Ards_Ndown
278	2020-04-01	64	Ards_Ndown
279	2017-05-01	41	Ards_Ndown
280	2018-05-01	38	Ards_Ndown
281	2019-05-01	32	Ards_Ndown
282	2020-05-01	79	Ards_Ndown
283	2017-06-01	42	Ards_Ndown
284	2018-06-01	39	Ards_Ndown
285	2019-06-01	40	Ards_Ndown
286	2020-06-01	67	Ards_Ndown
287	2017-07-01	26	Ards_Ndown
288	2018-07-01	37	Ards_Ndown
289	2019-07-01	49	Ards_Ndown
290	2020-07-01	49	Ards_Ndown
291	2017-08-01	34	Ards_Ndown
292	2018-08-01	43	Ards_Ndown
293	2019-08-01	39	Ards_Ndown
294	2017-09-01	23	Ards_Ndown
295	2018-09-01	35	Ards_Ndown
296	2019-09-01	39	Ards_Ndown
297	2017-10-01	28	Ards_Ndown
298	2018-10-01	38	Ards_Ndown
299	2019-10-01	33	Ards_Ndown
300	2017-11-01	24	Ards_Ndown
301	2018-11-01	30	Ards_Ndown
302	2019-11-01	34	Ards_Ndown
303	2017-12-01	7	Ards_Ndown
304	2018-12-01	33	Ards_Ndown
305	2019-12-01	22	Ards_Ndown
306	2017-01-01	35	Argyll_brute
307	2017-02-01	32	Argyll_brute
308	2017-03-01	38	Argyll_brute
309	2017-04-01	34	Argyll_brute
310	2017-05-01	21	Argyll_brute
311	2017-06-01	39	Argyll_brute
312	2017-07-01	48	Argyll_brute
313	2017-08-01	60	Argyll_brute
314	2017-09-01	45	Argyll_brute
315	2017-10-01	44	Argyll_brute
316	2017-11-01	35	Argyll_brute
317	2017-12-01	30	Argyll_brute
318	2018-01-01	46	Argyll_brute
319	2018-02-01	10	Argyll_brute
320	2018-03-01	42	Argyll_brute
321	2018-04-01	44	Argyll_brute
322	2018-05-01	34	Argyll_brute
323	2018-06-01	42	Argyll_brute
324	2018-07-01	19	Argyll_brute
325	2018-08-01	26	Argyll_brute
326	2018-09-01	20	Argyll_brute
327	2018-10-01	26	Argyll_brute
328	2018-11-01	21	Argyll_brute
329	2018-12-01	27	Argyll_brute
330	2019-01-01	24	Argyll_brute
331	2019-02-01	23	Argyll_brute
332	2019-03-01	30	Argyll_brute
333	2019-04-01	25	Argyll_brute
334	2019-05-01	24	Argyll_brute
335	2019-06-01	16	Argyll_brute
336	2019-07-01	17	Argyll_brute
337	2019-08-01	17	Argyll_brute
338	2019-09-01	13	Argyll_brute
339	2019-10-01	19	Argyll_brute
340	2019-11-01	20	Argyll_brute
341	2019-12-01	22	Argyll_brute
342	2020-01-01	26	Argyll_brute
343	2020-02-01	18	Argyll_brute
344	2020-03-01	14	Argyll_brute
345	2020-04-01	12	Argyll_brute
346	2020-05-01	12	Argyll_brute
347	2020-06-01	23	Argyll_brute
348	2020-07-01	23	Argyll_brute
349	2020-08-01	27	Argyll_brute
350	2020-09-01	40	Argyll_brute
351	2020-10-01	0	Argyll_brute
352	2020-11-01	0	Argyll_brute
353	2020-12-01	0	Argyll_brute
354	2017-01-01	84	Armagh
355	2017-02-01	87	Armagh
356	2017-03-01	71	Armagh
357	2017-04-01	63	Armagh
358	2017-05-01	66	Armagh
359	2017-06-01	55	Armagh
360	2017-07-01	38	Armagh
361	2017-08-01	65	Armagh
362	2017-09-01	63	Armagh
363	2017-10-01	64	Armagh
364	2017-11-01	87	Armagh
365	2017-12-01	39	Armagh
366	2018-01-01	71	Armagh
367	2018-02-01	53	Armagh
368	2018-03-01	51	Armagh
369	2018-04-01	67	Armagh
370	2018-05-01	63	Armagh
371	2018-06-01	31	Armagh
372	2018-07-01	49	Armagh
373	2018-08-01	91	Armagh
374	2018-09-01	61	Armagh
375	2018-10-01	59	Armagh
376	2018-11-01	44	Armagh
377	2018-12-01	38	Armagh
378	2019-01-01	75	Armagh
379	2019-02-01	55	Armagh
380	2019-03-01	50	Armagh
381	2019-04-01	29	Armagh
382	2019-05-01	41	Armagh
383	2019-06-01	28	Armagh
384	2019-07-01	24	Armagh
385	2019-08-01	46	Armagh
386	2019-09-01	23	Armagh
387	2019-10-01	33	Armagh
388	2019-11-01	22	Armagh
389	2019-12-01	26	Armagh
390	2020-01-01	44	Armagh
391	2020-02-01	23	Armagh
392	2020-03-01	30	Armagh
393	2020-04-01	38	Armagh
394	2020-05-01	58	Armagh
395	2020-06-01	66	Armagh
396	2020-07-01	90	Armagh
397	2017-01-01	60	Aylesbury
398	2017-02-01	50	Aylesbury
399	2017-03-01	93	Aylesbury
400	2017-04-01	78	Aylesbury
401	2017-05-01	46	Aylesbury
402	2017-06-01	71	Aylesbury
403	2017-07-01	63	Aylesbury
404	2017-08-01	55	Aylesbury
405	2017-09-01	87	Aylesbury
406	2017-10-01	96	Aylesbury
407	2017-11-01	78	Aylesbury
408	2017-12-01	54	Aylesbury
409	2018-01-01	103	Aylesbury
410	2018-02-01	90	Aylesbury
411	2018-03-01	91	Aylesbury
412	2018-04-01	79	Aylesbury
413	2018-05-01	73	Aylesbury
414	2018-06-01	61	Aylesbury
415	2018-07-01	72	Aylesbury
416	2018-08-01	73	Aylesbury
417	2018-09-01	77	Aylesbury
418	2018-10-01	87	Aylesbury
419	2018-11-01	70	Aylesbury
420	2018-12-01	61	Aylesbury
421	2019-01-01	95	Aylesbury
422	2019-02-01	81	Aylesbury
423	2019-03-01	93	Aylesbury
424	2019-04-01	99	Aylesbury
425	2019-05-01	75	Aylesbury
426	2019-06-01	61	Aylesbury
427	2019-07-01	82	Aylesbury
428	2019-08-01	80	Aylesbury
429	2019-09-01	89	Aylesbury
430	2019-10-01	98	Aylesbury
431	2019-11-01	84	Aylesbury
432	2019-12-01	78	Aylesbury
433	2020-01-01	96	Aylesbury
434	2020-02-01	90	Aylesbury
435	2020-03-01	112	Aylesbury
436	2020-04-01	113	Aylesbury
437	2020-05-01	118	Aylesbury
438	2020-06-01	133	Aylesbury
439	2020-07-01	119	Aylesbury
440	2020-08-01	NA	Aylesbury
441	2020-09-01	NA	Aylesbury
442	2020-10-01	NA	Aylesbury
443	2020-11-01	NA	Aylesbury
444	2020-12-01	NA	Aylesbury
445	2017-01-01	40	Babergh
446	2017-02-01	25	Babergh
447	2017-03-01	29	Babergh
448	2017-04-01	21	Babergh
449	2017-05-01	24	Babergh
450	2017-06-01	31	Babergh
451	2017-07-01	20	Babergh
452	2017-08-01	28	Babergh
453	2017-09-01	23	Babergh
454	2017-10-01	20	Babergh
455	2017-11-01	20	Babergh
456	2017-12-01	15	Babergh
457	2018-01-01	32	Babergh
458	2018-02-01	27	Babergh
459	2018-03-01	30	Babergh
460	2018-04-01	31	Babergh
461	2018-05-01	12	Babergh
462	2018-06-01	24	Babergh
463	2018-07-01	22	Babergh
464	2018-08-01	25	Babergh
465	2018-09-01	14	Babergh
466	2018-10-01	13	Babergh
467	2018-11-01	16	Babergh
468	2018-12-01	18	Babergh
469	2019-01-01	33	Babergh
470	2019-02-01	27	Babergh
471	2019-03-01	21	Babergh
472	2019-04-01	19	Babergh
473	2019-05-01	9	Babergh
474	2019-06-01	11	Babergh
475	2019-07-01	22	Babergh
476	2019-08-01	29	Babergh
477	2019-09-01	14	Babergh
478	2019-10-01	21	Babergh
479	2019-11-01	19	Babergh
480	2019-12-01	17	Babergh
481	2020-01-01	33	Babergh
482	2020-02-01	22	Babergh
483	2020-03-01	19	Babergh
484	2020-04-01	27	Babergh
485	2020-05-01	31	Babergh
486	2020-06-01	34	Babergh
487	2020-07-01	46	Babergh
488	2017-10-01	16	Barking
489	2017-11-01	327	Barking
490	2017-12-01	246	Barking
491	2018-01-01	353	Barking
492	2018-02-01	310	Barking
493	2018-03-01	330	Barking
494	2018-04-01	425	Barking
495	2018-05-01	418	Barking
496	2018-06-01	455	Barking
497	2018-07-01	530	Barking
498	2018-08-01	454	Barking
499	2018-09-01	358	Barking
500	2018-10-01	322	Barking
501	2018-11-01	268	Barking
502	2018-12-01	259	Barking
503	2019-01-01	460	Barking
504	2019-02-01	592	Barking
505	2019-03-01	747	Barking
506	2019-04-01	735	Barking
507	2019-05-01	544	Barking
508	2019-06-01	578	Barking
509	2019-07-01	692	Barking
510	2019-08-01	639	Barking
511	2019-09-01	575	Barking
512	2019-10-01	536	Barking
513	2019-11-01	447	Barking
514	2019-12-01	527	Barking
515	2020-01-01	668	Barking
516	2020-02-01	462	Barking
517	2020-03-01	684	Barking
518	2020-04-01	607	Barking
519	2020-05-01	489	Barking
520	2020-06-01	687	Barking
521	2020-07-01	787	Barking
522	2017-01-01	584	Barnet
523	2017-02-01	556	Barnet
524	2017-03-01	395	Barnet
525	2017-04-01	562	Barnet
526	2017-05-01	601	Barnet
527	2017-06-01	675	Barnet
528	2017-07-01	679	Barnet
529	2017-08-01	702	Barnet
530	2017-09-01	795	Barnet
531	2017-10-01	738	Barnet
532	2017-11-01	252	Barnet
533	2017-12-01	173	Barnet
534	2018-01-01	438	Barnet
535	2018-02-01	365	Barnet
536	2018-03-01	354	Barnet
537	2018-04-01	259	Barnet
538	2018-05-01	318	Barnet
539	2018-06-01	234	Barnet
540	2018-07-01	245	Barnet
541	2018-08-01	191	Barnet
542	2018-09-01	171	Barnet
543	2018-10-01	132	Barnet
544	2018-11-01	145	Barnet
545	2018-12-01	72	Barnet
546	2019-01-01	144	Barnet
547	2019-02-01	158	Barnet
548	2019-03-01	98	Barnet
549	2019-04-01	179	Barnet
550	2019-05-01	131	Barnet
551	2019-06-01	132	Barnet
552	2019-07-01	246	Barnet
553	2019-08-01	365	Barnet
554	2019-09-01	430	Barnet
555	2019-10-01	515	Barnet
556	2019-11-01	214	Barnet
557	2019-12-01	258	Barnet
558	2020-01-01	216	Barnet
559	2020-02-01	407	Barnet
560	2020-03-01	331	Barnet
561	2020-04-01	557	Barnet
562	2020-05-01	417	Barnet
563	2020-06-01	520	Barnet
564	2020-07-01	120	Barnet
565	2017-01-01	87	Barrow
566	2017-02-01	72	Barrow
567	2017-03-01	95	Barrow
568	2017-04-01	151	Barrow
569	2017-05-01	181	Barrow
570	2017-06-01	168	Barrow
571	2017-07-01	194	Barrow
572	2017-08-01	164	Barrow
573	2017-09-01	83	Barrow
574	2017-10-01	82	Barrow
575	2017-11-01	76	Barrow
576	2017-12-01	69	Barrow
577	2018-01-01	120	Barrow
578	2018-02-01	86	Barrow
579	2018-03-01	110	Barrow
580	2018-04-01	139	Barrow
581	2018-05-01	137	Barrow
582	2018-06-01	192	Barrow
583	2018-07-01	121	Barrow
584	2018-08-01	78	Barrow
585	2018-09-01	106	Barrow
586	2018-10-01	102	Barrow
587	2018-11-01	75	Barrow
588	2018-12-01	48	Barrow
589	2019-01-01	105	Barrow
590	2019-02-01	95	Barrow
591	2019-03-01	128	Barrow
592	2019-04-01	147	Barrow
593	2019-05-01	159	Barrow
594	2019-06-01	150	Barrow
595	2019-07-01	169	Barrow
596	2019-08-01	213	Barrow
597	2019-09-01	228	Barrow
598	2019-10-01	238	Barrow
599	2019-11-01	180	Barrow
600	2019-12-01	102	Barrow
601	2020-01-01	153	Barrow
602	2020-02-01	137	Barrow
603	2020-03-01	104	Barrow
604	2020-04-01	407	Barrow
605	2020-05-01	564	Barrow
606	2020-06-01	531	Barrow
607	2020-07-01	165	Barrow
608	2017-01-01	82	Bedfordshire
609	2017-02-01	88	Bedfordshire
610	2017-03-01	112	Bedfordshire
611	2017-04-01	108	Bedfordshire
612	2017-05-01	65	Bedfordshire
613	2017-06-01	77	Bedfordshire
614	2017-07-01	74	Bedfordshire
615	2017-08-01	80	Bedfordshire
616	2017-09-01	69	Bedfordshire
617	2017-10-01	94	Bedfordshire
618	2017-11-01	89	Bedfordshire
619	2017-12-01	42	Bedfordshire
620	2018-01-01	87	Bedfordshire
621	2018-02-01	94	Bedfordshire
622	2018-03-01	68	Bedfordshire
623	2018-04-01	95	Bedfordshire
624	2018-05-01	119	Bedfordshire
625	2018-06-01	80	Bedfordshire
626	2018-07-01	105	Bedfordshire
627	2018-08-01	87	Bedfordshire
628	2018-09-01	76	Bedfordshire
629	2018-10-01	87	Bedfordshire
630	2018-11-01	95	Bedfordshire
631	2018-12-01	80	Bedfordshire
632	2019-01-01	75	Bedfordshire
633	2019-02-01	76	Bedfordshire
634	2019-03-01	74	Bedfordshire
635	2019-04-01	75	Bedfordshire
636	2019-05-01	82	Bedfordshire
637	2019-06-01	49	Bedfordshire
638	2019-07-01	77	Bedfordshire
639	2019-08-01	55	Bedfordshire
640	2019-09-01	64	Bedfordshire
641	2019-10-01	66	Bedfordshire
642	2019-11-01	58	Bedfordshire
643	2019-12-01	66	Bedfordshire
644	2020-01-01	88	Bedfordshire
645	2020-02-01	55	Bedfordshire
646	2020-03-01	51	Bedfordshire
647	2020-04-01	47	Bedfordshire
648	2020-05-01	56	Bedfordshire
649	2020-06-01	81	Bedfordshire
650	2020-07-01	52	Bedfordshire
651	2017-01-01	69	Blaby
652	2017-02-01	60	Blaby
653	2017-03-01	70	Blaby
654	2017-04-01	54	Blaby
655	2017-05-01	55	Blaby
656	2017-06-01	55	Blaby
657	2017-07-01	59	Blaby
658	2017-08-01	63	Blaby
659	2017-09-01	64	Blaby
660	2017-10-01	74	Blaby
661	2017-11-01	59	Blaby
662	2017-12-01	35	Blaby
663	2018-01-01	82	Blaby
664	2018-02-01	58	Blaby
665	2018-03-01	73	Blaby
666	2018-04-01	80	Blaby
667	2018-05-01	63	Blaby
668	2018-06-01	75	Blaby
669	2018-07-01	67	Blaby
670	2018-08-01	70	Blaby
671	2018-09-01	63	Blaby
672	2018-10-01	71	Blaby
673	2018-11-01	66	Blaby
674	2018-12-01	62	Blaby
675	2019-01-01	86	Blaby
676	2019-02-01	56	Blaby
677	2019-03-01	85	Blaby
678	2019-04-01	67	Blaby
679	2019-05-01	59	Blaby
680	2019-06-01	65	Blaby
681	2019-07-01	72	Blaby
682	2019-08-01	49	Blaby
683	2019-09-01	63	Blaby
684	2019-10-01	62	Blaby
685	2019-11-01	62	Blaby
686	2019-12-01	54	Blaby
687	2020-01-01	93	Blaby
688	2020-02-01	92	Blaby
689	2020-03-01	53	Blaby
690	2020-04-01	95	Blaby
691	2020-05-01	76	Blaby
692	2020-06-01	123	Blaby
693	2020-07-01	114	Blaby
694	2017-01-01	104	Blaenau
695	2017-02-01	98	Blaenau
696	2017-03-01	125	Blaenau
697	2017-04-01	91	Blaenau
698	2017-05-01	98	Blaenau
699	2017-06-01	97	Blaenau
700	2017-07-01	90	Blaenau
701	2017-08-01	85	Blaenau
702	2017-09-01	95	Blaenau
703	2017-10-01	85	Blaenau
704	2017-11-01	84	Blaenau
705	2017-12-01	34	Blaenau
706	2018-01-01	113	Blaenau
707	2018-02-01	42	Blaenau
708	2018-03-01	41	Blaenau
709	2018-04-01	148	Blaenau
710	2018-05-01	74	Blaenau
711	2018-06-01	90	Blaenau
712	2018-07-01	98	Blaenau
713	2018-08-01	90	Blaenau
714	2018-09-01	85	Blaenau
715	2018-10-01	102	Blaenau
716	2018-11-01	95	Blaenau
717	2018-12-01	54	Blaenau
718	2019-01-01	129	Blaenau
719	2019-02-01	102	Blaenau
720	2019-03-01	101	Blaenau
721	2019-04-01	102	Blaenau
722	2019-05-01	149	Blaenau
723	2019-06-01	82	Blaenau
724	2019-07-01	113	Blaenau
725	2019-08-01	127	Blaenau
726	2019-09-01	93	Blaenau
727	2019-10-01	157	Blaenau
728	2019-11-01	124	Blaenau
729	2019-12-01	46	Blaenau
730	2020-01-01	90	Blaenau
731	2020-02-01	120	Blaenau
732	2020-03-01	122	Blaenau
733	2020-04-01	138	Blaenau
734	2020-05-01	150	Blaenau
735	2020-06-01	169	Blaenau
736	2017-01-01	106	Bolsover
737	2017-02-01	94	Bolsover
738	2017-03-01	129	Bolsover
739	2017-04-01	107	Bolsover
740	2017-05-01	82	Bolsover
741	2017-06-01	94	Bolsover
742	2017-07-01	77	Bolsover
743	2017-08-01	89	Bolsover
744	2017-09-01	86	Bolsover
745	2017-10-01	101	Bolsover
746	2017-11-01	90	Bolsover
747	2017-12-01	47	Bolsover
748	2018-01-01	106	Bolsover
749	2018-02-01	97	Bolsover
750	2018-03-01	92	Bolsover
751	2018-04-01	150	Bolsover
752	2018-05-01	115	Bolsover
753	2018-06-01	107	Bolsover
754	2018-07-01	110	Bolsover
755	2018-08-01	120	Bolsover
756	2018-09-01	87	Bolsover
757	2018-10-01	116	Bolsover
758	2018-11-01	93	Bolsover
759	2018-12-01	83	Bolsover
760	2019-01-01	180	Bolsover
761	2019-02-01	86	Bolsover
762	2019-03-01	93	Bolsover
763	2019-04-01	130	Bolsover
764	2019-05-01	113	Bolsover
765	2019-06-01	96	Bolsover
766	2019-07-01	90	Bolsover
767	2019-08-01	105	Bolsover
768	2019-09-01	78	Bolsover
769	2019-10-01	103	Bolsover
770	2019-11-01	99	Bolsover
771	2019-12-01	78	Bolsover
772	2020-01-01	126	Bolsover
773	2020-02-01	89	Bolsover
774	2020-03-01	104	Bolsover
775	2020-04-01	104	Bolsover
776	2020-05-01	103	Bolsover
777	2020-06-01	103	Bolsover
778	2020-07-01	121	Bolsover
779	2019-01-01	149	Boston
780	2019-02-01	146	Boston
781	2019-03-01	106	Boston
782	2019-04-01	94	Boston
783	2019-05-01	74	Boston
784	2019-06-01	68	Boston
785	2019-07-01	106	Boston
786	2019-08-01	101	Boston
787	2019-09-01	103	Boston
788	2019-10-01	108	Boston
789	2019-11-01	102	Boston
790	2019-12-01	89	Boston
791	2020-01-01	149	Boston
792	2020-02-01	111	Boston
793	2020-03-01	172	Boston
794	2020-04-01	193	Boston
795	2020-05-01	180	Boston
796	2020-06-01	264	Boston
797	2020-07-01	257	Boston
798	2017-07-01	114	Brighton
799	2017-08-01	252	Brighton
800	2017-09-01	242	Brighton
801	2017-10-01	216	Brighton
802	2017-11-01	141	Brighton
803	2017-12-01	54	Brighton
804	2018-01-01	184	Brighton
805	2018-02-01	99	Brighton
806	2018-03-01	162	Brighton
807	2018-04-01	142	Brighton
808	2018-05-01	144	Brighton
809	2018-06-01	159	Brighton
810	2018-07-01	170	Brighton
811	2018-08-01	228	Brighton
812	2018-09-01	165	Brighton
813	2018-10-01	182	Brighton
814	2018-11-01	121	Brighton
815	2018-12-01	0	Brighton
816	2019-01-01	182	Brighton
817	2019-02-01	175	Brighton
818	2019-03-01	137	Brighton
819	2019-04-01	145	Brighton
820	2019-05-01	135	Brighton
821	2019-06-01	182	Brighton
822	2019-07-01	234	Brighton
823	2019-08-01	206	Brighton
824	2019-09-01	203	Brighton
825	2019-10-01	171	Brighton
826	2019-11-01	160	Brighton
827	2019-12-01	179	Brighton
828	2020-01-01	152	Brighton
829	2020-02-01	118	Brighton
830	2020-03-01	102	Brighton
831	2020-04-01	92	Brighton
832	2020-05-01	65	Brighton
833	2020-06-01	106	Brighton
834	2020-07-01	84	Brighton
835	2017-04-01	813	Bristol
836	2017-08-01	1167	Bristol
837	2017-12-01	296	Bristol
838	2017-02-01	691	Bristol
839	2017-01-01	799	Bristol
840	2017-07-01	1031	Bristol
841	2017-06-01	1093	Bristol
842	2017-03-01	734	Bristol
843	2017-05-01	902	Bristol
844	2017-11-01	174	Bristol
845	2017-10-01	28	Bristol
846	2017-09-01	229	Bristol
847	2017-01-01	40	Broadland
848	2017-02-01	35	Broadland
849	2017-03-01	41	Broadland
850	2017-04-01	42	Broadland
851	2017-05-01	26	Broadland
852	2017-06-01	24	Broadland
853	2017-07-01	35	Broadland
854	2017-08-01	36	Broadland
855	2017-09-01	40	Broadland
856	2017-10-01	40	Broadland
857	2017-11-01	38	Broadland
858	2017-12-01	25	Broadland
859	2018-01-01	43	Broadland
860	2018-02-01	29	Broadland
861	2018-03-01	43	Broadland
862	2018-04-01	59	Broadland
863	2018-05-01	31	Broadland
864	2018-06-01	35	Broadland
865	2018-07-01	45	Broadland
866	2018-08-01	48	Broadland
867	2018-09-01	43	Broadland
868	2018-10-01	40	Broadland
869	2018-11-01	34	Broadland
870	2018-12-01	36	Broadland
871	2019-01-01	59	Broadland
872	2019-02-01	26	Broadland
873	2019-03-01	69	Broadland
874	2019-04-01	45	Broadland
875	2019-05-01	28	Broadland
876	2019-06-01	29	Broadland
877	2019-07-01	43	Broadland
878	2019-08-01	49	Broadland
879	2019-09-01	49	Broadland
880	2019-10-01	54	Broadland
881	2019-11-01	35	Broadland
882	2019-12-01	23	Broadland
883	2020-01-01	57	Broadland
884	2020-02-01	21	Broadland
885	2020-03-01	50	Broadland
886	2020-04-01	61	Broadland
887	2020-05-01	71	Broadland
888	2020-06-01	43	Broadland
889	2020-07-01	62	Broadland
890	2017-01-01	238	Bucks
891	2017-02-01	211	Bucks
892	2017-03-01	268	Bucks
893	2017-04-01	248	Bucks
894	2017-05-01	199	Bucks
895	2017-06-01	244	Bucks
896	2017-07-01	216	Bucks
897	2017-08-01	215	Bucks
898	2017-09-01	249	Bucks
899	2017-10-01	272	Bucks
900	2017-11-01	279	Bucks
901	2017-12-01	206	Bucks
902	2018-01-01	303	Bucks
903	2018-02-01	288	Bucks
904	2018-03-01	234	Bucks
905	2018-04-01	244	Bucks
906	2018-05-01	247	Bucks
907	2018-06-01	203	Bucks
908	2018-07-01	244	Bucks
909	2018-08-01	223	Bucks
910	2018-09-01	211	Bucks
911	2018-10-01	228	Bucks
912	2018-11-01	220	Bucks
913	2018-12-01	158	Bucks
914	2019-01-01	224	Bucks
915	2019-02-01	198	Bucks
916	2019-03-01	226	Bucks
917	2019-04-01	196	Bucks
918	2019-05-01	244	Bucks
919	2019-06-01	216	Bucks
920	2019-07-01	270	Bucks
921	2019-08-01	219	Bucks
922	2019-09-01	281	Bucks
923	2019-10-01	320	Bucks
924	2019-11-01	228	Bucks
925	2019-12-01	221	Bucks
926	2020-01-01	320	Bucks
927	2020-02-01	318	Bucks
928	2020-03-01	283	Bucks
929	2020-04-01	306	Bucks
930	2020-05-01	354	Bucks
931	2020-06-01	413	Bucks
932	2020-07-01	398	Bucks
933	2020-08-01	363	Bucks
934	2017-01-01	447	Bury
935	2017-02-01	382	Bury
936	2017-03-01	400	Bury
937	2017-04-01	393	Bury
938	2017-05-01	332	Bury
939	2017-06-01	289	Bury
940	2017-07-01	341	Bury
941	2017-08-01	277	Bury
942	2017-09-01	270	Bury
943	2017-10-01	230	Bury
944	2017-11-01	226	Bury
945	2017-12-01	168	Bury
946	2018-01-01	338	Bury
947	2018-02-01	269	Bury
948	2018-03-01	297	Bury
949	2018-04-01	294	Bury
950	2018-05-01	311	Bury
951	2018-06-01	204	Bury
952	2018-07-01	224	Bury
953	2018-08-01	209	Bury
954	2018-09-01	182	Bury
955	2018-10-01	226	Bury
956	2018-11-01	201	Bury
957	2018-12-01	158	Bury
958	2019-01-01	334	Bury
959	2019-02-01	249	Bury
960	2019-03-01	224	Bury
961	2019-04-01	257	Bury
962	2019-05-01	233	Bury
963	2019-06-01	236	Bury
964	2019-07-01	287	Bury
965	2019-08-01	216	Bury
966	2019-09-01	191	Bury
967	2019-10-01	207	Bury
968	2019-11-01	198	Bury
969	2019-12-01	191	Bury
970	2020-01-01	423	Bury
971	2020-02-01	277	Bury
972	2020-03-01	282	Bury
973	2020-04-01	364	Bury
974	2020-05-01	307	Bury
975	2020-06-01	350	Bury
976	2020-07-01	374	Bury
977	2017-01-01	173	Caerphilly
978	2017-02-01	132	Caerphilly
979	2017-03-01	210	Caerphilly
980	2017-04-01	163	Caerphilly
981	2017-05-01	163	Caerphilly
982	2017-06-01	147	Caerphilly
983	2017-07-01	150	Caerphilly
984	2017-08-01	128	Caerphilly
985	2017-09-01	162	Caerphilly
986	2017-10-01	161	Caerphilly
987	2017-11-01	135	Caerphilly
988	2017-12-01	55	Caerphilly
989	2018-01-01	182	Caerphilly
990	2018-02-01	165	Caerphilly
991	2018-03-01	162	Caerphilly
992	2018-04-01	192	Caerphilly
993	2018-05-01	184	Caerphilly
994	2018-06-01	163	Caerphilly
995	2018-07-01	176	Caerphilly
996	2018-08-01	167	Caerphilly
997	2018-09-01	163	Caerphilly
998	2018-10-01	126	Caerphilly
999	2018-11-01	106	Caerphilly
1000	2018-12-01	108	Caerphilly
1001	2019-01-01	184	Caerphilly
1002	2019-02-01	163	Caerphilly
1003	2019-03-01	217	Caerphilly
1004	2019-04-01	189	Caerphilly
1005	2019-05-01	209	Caerphilly
1006	2019-06-01	196	Caerphilly
1007	2019-07-01	200	Caerphilly
1008	2019-08-01	176	Caerphilly
1009	2019-09-01	167	Caerphilly
1010	2019-10-01	174	Caerphilly
1011	2019-11-01	130	Caerphilly
1012	2019-12-01	120	Caerphilly
1013	2020-01-01	274	Caerphilly
1014	2020-02-01	186	Caerphilly
1015	2020-03-01	193	Caerphilly
1016	2020-04-01	214	Caerphilly
1017	2020-05-01	286	Caerphilly
1018	2020-06-01	260	Caerphilly
1019	2020-07-01	218	Caerphilly
1020	2017-01-01	191	Calderdale
1021	2017-02-01	175	Calderdale
1022	2017-03-01	200	Calderdale
1023	2017-04-01	193	Calderdale
1024	2017-05-01	187	Calderdale
1025	2017-06-01	176	Calderdale
1026	2017-07-01	195	Calderdale
1027	2017-08-01	183	Calderdale
1028	2017-09-01	181	Calderdale
1029	2017-10-01	167	Calderdale
1030	2017-11-01	150	Calderdale
1031	2017-12-01	133	Calderdale
1032	2018-01-01	182	Calderdale
1033	2018-02-01	165	Calderdale
1034	2018-03-01	162	Calderdale
1035	2018-04-01	249	Calderdale
1036	2018-05-01	197	Calderdale
1037	2018-06-01	209	Calderdale
1038	2018-07-01	203	Calderdale
1039	2018-08-01	177	Calderdale
1040	2018-09-01	167	Calderdale
1041	2018-10-01	158	Calderdale
1042	2018-11-01	132	Calderdale
1043	2018-12-01	132	Calderdale
1044	2019-01-01	188	Calderdale
1045	2019-02-01	189	Calderdale
1046	2019-03-01	211	Calderdale
1047	2019-04-01	233	Calderdale
1048	2019-05-01	211	Calderdale
1049	2019-06-01	173	Calderdale
1050	2019-07-01	224	Calderdale
1051	2019-08-01	193	Calderdale
1052	2019-09-01	194	Calderdale
1053	2019-10-01	192	Calderdale
1054	2019-11-01	156	Calderdale
1055	2019-12-01	141	Calderdale
1056	2020-01-01	266	Calderdale
1057	2020-02-01	185	Calderdale
1058	2020-03-01	222	Calderdale
1059	2020-04-01	290	Calderdale
1060	2020-05-01	302	Calderdale
1061	2020-06-01	283	Calderdale
1062	2020-07-01	272	Calderdale
1063	2017-01-01	103	Canterbury
1064	2017-02-01	91	Canterbury
1065	2017-03-01	136	Canterbury
1066	2017-04-01	105	Canterbury
1067	2017-05-01	114	Canterbury
1068	2017-06-01	192	Canterbury
1069	2017-07-01	142	Canterbury
1070	2017-08-01	106	Canterbury
1071	2017-09-01	99	Canterbury
1072	2017-10-01	130	Canterbury
1073	2017-11-01	98	Canterbury
1074	2017-12-01	81	Canterbury
1075	2018-01-01	142	Canterbury
1076	2018-02-01	114	Canterbury
1077	2018-03-01	94	Canterbury
1078	2018-04-01	118	Canterbury
1079	2018-05-01	100	Canterbury
1080	2018-06-01	116	Canterbury
1081	2018-07-01	117	Canterbury
1082	2018-08-01	105	Canterbury
1083	2018-09-01	120	Canterbury
1084	2018-10-01	126	Canterbury
1085	2018-11-01	83	Canterbury
1086	2018-12-01	77	Canterbury
1087	2019-01-01	124	Canterbury
1088	2019-02-01	116	Canterbury
1089	2019-03-01	92	Canterbury
1090	2019-04-01	110	Canterbury
1091	2019-05-01	122	Canterbury
1092	2019-06-01	100	Canterbury
1093	2019-07-01	122	Canterbury
1094	2019-08-01	164	Canterbury
1095	2019-09-01	193	Canterbury
1096	2019-10-01	131	Canterbury
1097	2019-11-01	137	Canterbury
1098	2019-12-01	128	Canterbury
1099	2020-01-01	114	Canterbury
1100	2020-02-01	73	Canterbury
1101	2020-03-01	146	Canterbury
1102	2020-04-01	151	Canterbury
1103	2020-05-01	79	Canterbury
1104	2020-06-01	189	Canterbury
1105	2017-01-01	747	Cardiff
1106	2017-02-01	655	Cardiff
1107	2017-03-01	736	Cardiff
1108	2017-04-01	548	Cardiff
1109	2017-05-01	562	Cardiff
1110	2017-06-01	534	Cardiff
1111	2017-07-01	582	Cardiff
1112	2017-08-01	573	Cardiff
1113	2017-09-01	528	Cardiff
1114	2017-10-01	532	Cardiff
1115	2017-11-01	409	Cardiff
1116	2017-12-01	272	Cardiff
1117	2018-01-01	453	Cardiff
1118	2018-02-01	471	Cardiff
1119	2018-03-01	464	Cardiff
1120	2018-04-01	635	Cardiff
1121	2018-05-01	448	Cardiff
1122	2018-06-01	412	Cardiff
1123	2018-07-01	464	Cardiff
1124	2018-08-01	369	Cardiff
1125	2018-09-01	361	Cardiff
1126	2018-10-01	498	Cardiff
1127	2018-11-01	377	Cardiff
1128	2018-12-01	347	Cardiff
1129	2019-01-01	434	Cardiff
1130	2019-02-01	409	Cardiff
1131	2019-03-01	465	Cardiff
1132	2019-04-01	536	Cardiff
1133	2019-05-01	464	Cardiff
1134	2019-06-01	424	Cardiff
1135	2019-07-01	634	Cardiff
1136	2019-08-01	558	Cardiff
1137	2019-09-01	413	Cardiff
1138	2019-10-01	510	Cardiff
1139	2019-11-01	446	Cardiff
1140	2019-12-01	281	Cardiff
1141	2020-01-01	492	Cardiff
1142	2020-02-01	332	Cardiff
1143	2020-03-01	288	Cardiff
1144	2020-04-01	405	Cardiff
1145	2020-05-01	518	Cardiff
1146	2020-06-01	521	Cardiff
1147	2020-07-01	542	Cardiff
1148	2020-08-01	521	Cardiff
1149	2017-01-01	34	Carlise
1150	2017-02-01	51	Carlise
1151	2017-03-01	77	Carlise
1152	2017-04-01	81	Carlise
1153	2017-05-01	61	Carlise
1154	2017-06-01	82	Carlise
1155	2017-07-01	92	Carlise
1156	2017-08-01	79	Carlise
1157	2017-09-01	78	Carlise
1158	2017-10-01	76	Carlise
1159	2017-11-01	67	Carlise
1160	2017-12-01	52	Carlise
1161	2018-01-01	111	Carlise
1162	2018-02-01	81	Carlise
1163	2018-03-01	61	Carlise
1164	2018-04-01	94	Carlise
1165	2018-05-01	99	Carlise
1166	2018-06-01	71	Carlise
1167	2018-07-01	74	Carlise
1168	2018-08-01	84	Carlise
1169	2018-09-01	74	Carlise
1170	2018-10-01	101	Carlise
1171	2018-11-01	76	Carlise
1172	2018-12-01	39	Carlise
1173	2019-01-01	114	Carlise
1174	2019-02-01	136	Carlise
1175	2019-03-01	118	Carlise
1176	2019-04-01	123	Carlise
1177	2019-05-01	97	Carlise
1178	2019-06-01	89	Carlise
1179	2019-07-01	101	Carlise
1180	2019-08-01	96	Carlise
1181	2019-09-01	74	Carlise
1182	2019-10-01	73	Carlise
1183	2019-11-01	60	Carlise
1184	2019-12-01	60	Carlise
1185	2020-01-01	74	Carlise
1186	2020-02-01	69	Carlise
1187	2020-03-01	85	Carlise
1188	2020-04-01	104	Carlise
1189	2020-05-01	130	Carlise
1190	2020-06-01	182	Carlise
1191	2017-01-01	128	Camarthenshire
1192	2017-02-01	174	Camarthenshire
1193	2017-03-01	256	Camarthenshire
1194	2017-04-01	162	Camarthenshire
1195	2017-05-01	239	Camarthenshire
1196	2017-06-01	413	Camarthenshire
1197	2017-07-01	239	Camarthenshire
1198	2017-08-01	318	Camarthenshire
1199	2017-09-01	399	Camarthenshire
1200	2017-10-01	350	Camarthenshire
1201	2017-11-01	223	Camarthenshire
1202	2017-12-01	95	Camarthenshire
1203	2018-01-01	157	Camarthenshire
1204	2018-02-01	186	Camarthenshire
1205	2018-03-01	158	Camarthenshire
1206	2018-04-01	288	Camarthenshire
1207	2018-05-01	237	Camarthenshire
1208	2018-06-01	243	Camarthenshire
1209	2018-07-01	223	Camarthenshire
1210	2018-08-01	299	Camarthenshire
1211	2018-09-01	342	Camarthenshire
1212	2018-10-01	383	Camarthenshire
1213	2018-11-01	313	Camarthenshire
1214	2018-12-01	179	Camarthenshire
1215	2019-01-01	303	Camarthenshire
1216	2019-02-01	385	Camarthenshire
1217	2019-03-01	321	Camarthenshire
1218	2019-04-01	331	Camarthenshire
1219	2019-05-01	508	Camarthenshire
1220	2019-06-01	319	Camarthenshire
1221	2019-07-01	372	Camarthenshire
1222	2019-08-01	558	Camarthenshire
1223	2019-09-01	351	Camarthenshire
1224	2019-10-01	346	Camarthenshire
1225	2019-11-01	295	Camarthenshire
1226	2019-12-01	264	Camarthenshire
1227	2020-01-01	345	Camarthenshire
1228	2020-02-01	262	Camarthenshire
1229	2020-03-01	160	Camarthenshire
1230	2020-04-01	251	Camarthenshire
1231	2020-05-01	428	Camarthenshire
1232	2020-06-01	375	Camarthenshire
1233	2020-07-01	469	Camarthenshire
1234	2017-01-01	66	Castle_point
1235	2017-02-01	86	Castle_point
1236	2017-03-01	84	Castle_point
1237	2017-04-01	80	Castle_point
1238	2017-05-01	81	Castle_point
1239	2017-06-01	106	Castle_point
1240	2017-07-01	95	Castle_point
1241	2017-08-01	93	Castle_point
1242	2017-09-01	91	Castle_point
1243	2017-10-01	72	Castle_point
1244	2017-11-01	92	Castle_point
1245	2017-12-01	64	Castle_point
1246	2018-01-01	96	Castle_point
1247	2018-02-01	49	Castle_point
1248	2018-03-01	63	Castle_point
1249	2018-04-01	96	Castle_point
1250	2018-05-01	81	Castle_point
1251	2018-06-01	110	Castle_point
1252	2018-07-01	95	Castle_point
1253	2018-08-01	97	Castle_point
1254	2018-09-01	78	Castle_point
1255	2018-10-01	75	Castle_point
1256	2018-11-01	86	Castle_point
1257	2018-12-01	40	Castle_point
1258	2019-01-01	86	Castle_point
1259	2019-02-01	69	Castle_point
1260	2019-03-01	71	Castle_point
1261	2019-04-01	92	Castle_point
1262	2019-05-01	95	Castle_point
1263	2019-06-01	88	Castle_point
1264	2019-07-01	104	Castle_point
1265	2019-08-01	79	Castle_point
1266	2019-09-01	59	Castle_point
1267	2019-10-01	79	Castle_point
1268	2019-11-01	68	Castle_point
1269	2019-12-01	59	Castle_point
1270	2020-01-01	94	Castle_point
1271	2020-02-01	68	Castle_point
1272	2020-03-01	82	Castle_point
1273	2020-04-01	151	Castle_point
1274	2020-05-01	120	Castle_point
1275	2020-06-01	106	Castle_point
1276	2020-07-01	141	Castle_point
1277	2017-01-01	13	Ceredigion
1278	2017-02-01	13	Ceredigion
1279	2017-03-01	23	Ceredigion
1280	2017-04-01	12	Ceredigion
1281	2017-05-01	20	Ceredigion
1282	2017-06-01	20	Ceredigion
1283	2017-07-01	20	Ceredigion
1284	2017-08-01	21	Ceredigion
1285	2017-09-01	16	Ceredigion
1286	2017-10-01	18	Ceredigion
1287	2017-11-01	18	Ceredigion
1288	2017-12-01	9	Ceredigion
1289	2018-01-01	40	Ceredigion
1290	2018-02-01	26	Ceredigion
1291	2018-03-01	23	Ceredigion
1292	2018-04-01	25	Ceredigion
1293	2018-05-01	22	Ceredigion
1294	2018-06-01	23	Ceredigion
1295	2018-07-01	34	Ceredigion
1296	2018-08-01	34	Ceredigion
1297	2018-09-01	30	Ceredigion
1298	2018-10-01	34	Ceredigion
1299	2018-11-01	24	Ceredigion
1300	2018-12-01	21	Ceredigion
1301	2019-01-01	35	Ceredigion
1302	2019-02-01	16	Ceredigion
1303	2019-03-01	24	Ceredigion
1304	2019-04-01	27	Ceredigion
1305	2019-05-01	26	Ceredigion
1306	2019-06-01	31	Ceredigion
1307	2019-07-01	32	Ceredigion
1308	2019-08-01	31	Ceredigion
1309	2019-09-01	30	Ceredigion
1310	2019-10-01	34	Ceredigion
1311	2019-11-01	11	Ceredigion
1312	2019-12-01	15	Ceredigion
1313	2020-01-01	17	Ceredigion
1314	2020-02-01	32	Ceredigion
1315	2020-03-01	21	Ceredigion
1316	2020-04-01	23	Ceredigion
1317	2020-05-01	38	Ceredigion
1318	2020-06-01	40	Ceredigion
1319	2020-07-01	34	Ceredigion
1320	2017-01-01	45	Charnwood
1321	2017-02-01	47	Charnwood
1322	2017-03-01	66	Charnwood
1323	2017-04-01	54	Charnwood
1324	2017-05-01	35	Charnwood
1325	2017-06-01	64	Charnwood
1326	2017-07-01	54	Charnwood
1327	2017-08-01	45	Charnwood
1328	2017-09-01	43	Charnwood
1329	2017-10-01	62	Charnwood
1330	2017-11-01	63	Charnwood
1331	2017-12-01	34	Charnwood
1332	2018-01-01	55	Charnwood
1333	2018-02-01	73	Charnwood
1334	2018-03-01	91	Charnwood
1335	2018-04-01	85	Charnwood
1336	2018-05-01	61	Charnwood
1337	2018-06-01	59	Charnwood
1338	2018-07-01	83	Charnwood
1339	2018-08-01	83	Charnwood
1340	2018-09-01	69	Charnwood
1341	2018-10-01	89	Charnwood
1342	2018-11-01	72	Charnwood
1343	2018-12-01	50	Charnwood
1344	2019-01-01	70	Charnwood
1345	2019-02-01	67	Charnwood
1346	2019-03-01	64	Charnwood
1347	2019-04-01	67	Charnwood
1348	2019-05-01	73	Charnwood
1349	2019-06-01	65	Charnwood
1350	2019-07-01	90	Charnwood
1351	2019-08-01	106	Charnwood
1352	2019-09-01	87	Charnwood
1353	2019-10-01	94	Charnwood
1354	2019-11-01	64	Charnwood
1355	2019-12-01	50	Charnwood
1356	2020-01-01	100	Charnwood
1357	2020-02-01	75	Charnwood
1358	2020-03-01	53	Charnwood
1359	2020-04-01	79	Charnwood
1360	2020-05-01	90	Charnwood
1361	2020-06-01	102	Charnwood
1362	2020-07-01	86	Charnwood
1363	2017-01-01	79	Chorley
1364	2017-02-01	74	Chorley
1365	2017-03-01	119	Chorley
1366	2017-04-01	102	Chorley
1367	2017-05-01	102	Chorley
1368	2017-06-01	108	Chorley
1369	2017-07-01	110	Chorley
1370	2017-08-01	100	Chorley
1371	2017-09-01	99	Chorley
1372	2017-10-01	98	Chorley
1373	2017-11-01	77	Chorley
1374	2017-12-01	54	Chorley
1375	2018-01-01	102	Chorley
1376	2018-02-01	72	Chorley
1377	2018-03-01	69	Chorley
1378	2018-04-01	71	Chorley
1379	2018-05-01	71	Chorley
1380	2018-06-01	80	Chorley
1381	2018-07-01	74	Chorley
1382	2018-08-01	97	Chorley
1383	2018-09-01	74	Chorley
1384	2018-10-01	84	Chorley
1385	2018-11-01	73	Chorley
1386	2018-12-01	58	Chorley
1387	2019-01-01	91	Chorley
1388	2019-02-01	74	Chorley
1389	2019-03-01	66	Chorley
1390	2019-04-01	70	Chorley
1391	2019-05-01	65	Chorley
1392	2019-06-01	59	Chorley
1393	2019-07-01	98	Chorley
1394	2019-08-01	88	Chorley
1395	2019-09-01	42	Chorley
1396	2019-10-01	76	Chorley
1397	2019-11-01	88	Chorley
1398	2019-12-01	75	Chorley
1399	2020-01-01	69	Chorley
1400	2020-02-01	69	Chorley
1401	2020-03-01	98	Chorley
1402	2020-04-01	125	Chorley
1403	2020-05-01	126	Chorley
1404	2020-06-01	178	Chorley
1405	2020-07-01	114	Chorley
1406	2017-01-01	125	City_of_london
1407	2017-02-01	140	City_of_london
1408	2017-03-01	144	City_of_london
1409	2017-04-01	147	City_of_london
1410	2017-05-01	149	City_of_london
1411	2017-06-01	131	City_of_london
1412	2017-07-01	115	City_of_london
1413	2017-08-01	181	City_of_london
1414	2017-09-01	191	City_of_london
1415	2017-10-01	148	City_of_london
1416	2017-11-01	203	City_of_london
1417	2017-12-01	129	City_of_london
1418	2018-01-01	140	City_of_london
1419	2018-02-01	134	City_of_london
1420	2018-03-01	158	City_of_london
1421	2018-04-01	144	City_of_london
1422	2018-05-01	147	City_of_london
1423	2018-06-01	150	City_of_london
1424	2018-07-01	125	City_of_london
1425	2018-08-01	87	City_of_london
1426	2018-09-01	170	City_of_london
1427	2018-10-01	108	City_of_london
1428	2018-11-01	108	City_of_london
1429	2018-12-01	107	City_of_london
1430	2019-01-01	138	City_of_london
1431	2019-02-01	104	City_of_london
1432	2019-03-01	113	City_of_london
1433	2019-04-01	245	City_of_london
1434	2019-05-01	160	City_of_london
1435	2019-06-01	157	City_of_london
1436	2019-07-01	157	City_of_london
1437	2019-08-01	134	City_of_london
1438	2019-09-01	171	City_of_london
1439	2019-10-01	142	City_of_london
1440	2019-11-01	126	City_of_london
1441	2019-12-01	107	City_of_london
1442	2020-01-01	125	City_of_london
1443	2020-02-01	101	City_of_london
1444	2020-03-01	179	City_of_london
1445	2020-04-01	87	City_of_london
1446	2020-05-01	106	City_of_london
1447	2020-06-01	119	City_of_london
1448	2020-07-01	139	City_of_london
1449	2017-01-01	56	Clackmannashire
1450	2017-02-01	39	Clackmannashire
1451	2017-03-01	52	Clackmannashire
1452	2017-04-01	41	Clackmannashire
1453	2017-05-01	62	Clackmannashire
1454	2017-06-01	51	Clackmannashire
1455	2017-07-01	48	Clackmannashire
1456	2017-08-01	57	Clackmannashire
1457	2017-09-01	39	Clackmannashire
1458	2017-10-01	39	Clackmannashire
1459	2017-11-01	32	Clackmannashire
1460	2017-12-01	24	Clackmannashire
1461	2018-01-01	32	Clackmannashire
1462	2018-02-01	38	Clackmannashire
1463	2018-03-01	28	Clackmannashire
1464	2018-04-01	40	Clackmannashire
1465	2018-05-01	39	Clackmannashire
1466	2018-06-01	39	Clackmannashire
1467	2018-07-01	27	Clackmannashire
1468	2018-08-01	49	Clackmannashire
1469	2018-09-01	16	Clackmannashire
1470	2018-10-01	24	Clackmannashire
1471	2018-11-01	20	Clackmannashire
1472	2018-12-01	18	Clackmannashire
1473	2019-01-01	32	Clackmannashire
1474	2019-02-01	25	Clackmannashire
1475	2019-03-01	17	Clackmannashire
1476	2019-04-01	19	Clackmannashire
1477	2019-05-01	31	Clackmannashire
1478	2019-06-01	14	Clackmannashire
1479	2019-07-01	38	Clackmannashire
1480	2019-08-01	25	Clackmannashire
1481	2019-09-01	39	Clackmannashire
1482	2019-10-01	16	Clackmannashire
1483	2019-11-01	23	Clackmannashire
1484	2019-12-01	9	Clackmannashire
1485	2020-01-01	33	Clackmannashire
1486	2020-02-01	18	Clackmannashire
1487	2020-03-01	10	Clackmannashire
1488	2020-04-01	28	Clackmannashire
1489	2020-05-01	38	Clackmannashire
1490	2020-06-01	31	Clackmannashire
1491	2020-07-01	23	Clackmannashire
1492	2020-08-01	27	Clackmannashire
1493	2020-09-01	35	Clackmannashire
1494	2017-01-01	408	Cornwall
1495	2017-02-01	365	Cornwall
1496	2017-03-01	439	Cornwall
1497	2017-04-01	459	Cornwall
1498	2017-05-01	425	Cornwall
1499	2017-06-01	381	Cornwall
1500	2017-07-01	362	Cornwall
1501	2017-08-01	356	Cornwall
1502	2017-09-01	392	Cornwall
1503	2017-10-01	375	Cornwall
1504	2017-11-01	365	Cornwall
1505	2017-12-01	283	Cornwall
1506	2018-01-01	493	Cornwall
1507	2018-02-01	419	Cornwall
1508	2018-03-01	388	Cornwall
1509	2018-04-01	503	Cornwall
1510	2018-05-01	421	Cornwall
1511	2018-06-01	362	Cornwall
1512	2018-07-01	424	Cornwall
1513	2018-08-01	380	Cornwall
1514	2018-09-01	324	Cornwall
1515	2018-10-01	366	Cornwall
1516	2018-11-01	311	Cornwall
1517	2018-12-01	290	Cornwall
1518	2019-01-01	464	Cornwall
1519	2019-02-01	312	Cornwall
1520	2019-03-01	392	Cornwall
1521	2019-04-01	349	Cornwall
1522	2019-05-01	349	Cornwall
1523	2019-06-01	260	Cornwall
1524	2019-07-01	371	Cornwall
1525	2019-08-01	316	Cornwall
1526	2019-09-01	259	Cornwall
1527	2019-10-01	242	Cornwall
1528	2019-11-01	263	Cornwall
1529	2019-12-01	257	Cornwall
1530	2020-01-01	393	Cornwall
1531	2020-02-01	317	Cornwall
1532	2020-03-01	281	Cornwall
1533	2020-04-01	302	Cornwall
1534	2020-05-01	332	Cornwall
1535	2020-06-01	366	Cornwall
1536	2020-07-01	352	Cornwall
1537	2017-01-01	50	Cotswolds
1538	2017-02-01	44	Cotswolds
1539	2017-03-01	58	Cotswolds
1540	2017-04-01	44	Cotswolds
1541	2017-05-01	32	Cotswolds
1542	2017-06-01	42	Cotswolds
1543	2017-07-01	32	Cotswolds
1544	2017-08-01	44	Cotswolds
1545	2017-09-01	52	Cotswolds
1546	2017-10-01	33	Cotswolds
1547	2017-11-01	53	Cotswolds
1548	2017-12-01	26	Cotswolds
1549	2018-01-01	61	Cotswolds
1550	2018-02-01	55	Cotswolds
1551	2018-03-01	36	Cotswolds
1552	2018-04-01	37	Cotswolds
1553	2018-05-01	39	Cotswolds
1554	2018-06-01	27	Cotswolds
1555	2018-07-01	25	Cotswolds
1556	2018-08-01	57	Cotswolds
1557	2018-09-01	27	Cotswolds
1558	2018-10-01	42	Cotswolds
1559	2018-11-01	59	Cotswolds
1560	2018-12-01	35	Cotswolds
1561	2019-01-01	41	Cotswolds
1562	2019-02-01	48	Cotswolds
1563	2019-03-01	52	Cotswolds
1564	2019-04-01	51	Cotswolds
1565	2019-05-01	49	Cotswolds
1566	2019-06-01	31	Cotswolds
1567	2019-07-01	49	Cotswolds
1568	2019-08-01	31	Cotswolds
1569	2019-09-01	46	Cotswolds
1570	2019-10-01	52	Cotswolds
1571	2019-11-01	45	Cotswolds
1572	2019-12-01	47	Cotswolds
1573	2020-01-01	77	Cotswolds
1574	2020-02-01	47	Cotswolds
1575	2020-03-01	47	Cotswolds
1576	2020-04-01	50	Cotswolds
1577	2020-05-01	57	Cotswolds
1578	2020-06-01	59	Cotswolds
1579	2020-07-01	59	Cotswolds
1580	2017-01-01	373	Coventry
1581	2017-02-01	298	Coventry
1582	2017-03-01	342	Coventry
1583	2017-04-01	303	Coventry
1584	2017-05-01	284	Coventry
1585	2017-06-01	350	Coventry
1586	2017-07-01	342	Coventry
1587	2017-08-01	375	Coventry
1588	2017-09-01	376	Coventry
1589	2017-10-01	530	Coventry
1590	2017-11-01	396	Coventry
1591	2017-12-01	320	Coventry
1592	2018-01-01	561	Coventry
1593	2018-02-01	473	Coventry
1594	2018-03-01	394	Coventry
1595	2018-04-01	506	Coventry
1596	2018-05-01	615	Coventry
1597	2018-06-01	548	Coventry
1598	2018-07-01	661	Coventry
1599	2018-08-01	610	Coventry
1600	2018-09-01	528	Coventry
1601	2018-10-01	598	Coventry
1602	2018-11-01	590	Coventry
1603	2018-12-01	503	Coventry
1604	2019-01-01	673	Coventry
1605	2019-02-01	527	Coventry
1606	2019-03-01	563	Coventry
1607	2019-04-01	619	Coventry
1608	2019-05-01	469	Coventry
1609	2019-06-01	455	Coventry
1610	2019-07-01	597	Coventry
1611	2019-08-01	524	Coventry
1612	2019-09-01	605	Coventry
1613	2019-10-01	718	Coventry
1614	2019-11-01	620	Coventry
1615	2019-12-01	516	Coventry
1616	2020-01-01	657	Coventry
1617	2020-02-01	573	Coventry
1618	2020-03-01	602	Coventry
1619	2020-04-01	930	Coventry
1620	2020-05-01	939	Coventry
1621	2020-06-01	981	Coventry
1622	2017-01-01	69	Crawley
1623	2017-02-01	71	Crawley
1624	2017-03-01	84	Crawley
1625	2017-04-01	100	Crawley
1626	2017-05-01	105	Crawley
1627	2017-06-01	127	Crawley
1628	2017-07-01	115	Crawley
1629	2017-08-01	122	Crawley
1630	2017-09-01	88	Crawley
1631	2017-10-01	99	Crawley
1632	2017-11-01	112	Crawley
1633	2017-12-01	51	Crawley
1634	2018-01-01	74	Crawley
1635	2018-02-01	49	Crawley
1636	2018-03-01	70	Crawley
1637	2018-04-01	83	Crawley
1638	2018-05-01	97	Crawley
1639	2018-06-01	128	Crawley
1640	2018-07-01	130	Crawley
1641	2018-08-01	92	Crawley
1642	2018-09-01	103	Crawley
1643	2018-10-01	106	Crawley
1644	2018-11-01	71	Crawley
1645	2018-12-01	66	Crawley
1646	2019-01-01	83	Crawley
1647	2019-02-01	68	Crawley
1648	2019-03-01	63	Crawley
1649	2019-04-01	88	Crawley
1650	2019-05-01	99	Crawley
1651	2019-06-01	92	Crawley
1652	2019-07-01	118	Crawley
1653	2019-08-01	114	Crawley
1654	2019-09-01	97	Crawley
1655	2019-10-01	133	Crawley
1656	2019-11-01	76	Crawley
1657	2019-12-01	62	Crawley
1658	2020-01-01	88	Crawley
1659	2020-02-01	67	Crawley
1660	2020-03-01	50	Crawley
1661	2020-04-01	114	Crawley
1662	2020-05-01	85	Crawley
1663	2020-06-01	140	Crawley
1664	2020-07-01	140	Crawley
1665	2018-10-01	2147	Croyden
1666	2018-11-01	2017	Croyden
1667	2018-12-01	1998	Croyden
1668	2019-01-01	2396	Croyden
1669	2019-02-01	1725	Croyden
1670	2019-03-01	1974	Croyden
1671	2019-04-01	2035	Croyden
1672	2019-05-01	2067	Croyden
1673	2019-06-01	1875	Croyden
1674	2019-07-01	2443	Croyden
1675	2019-08-01	2343	Croyden
1676	2019-09-01	2307	Croyden
1677	2019-10-01	2247	Croyden
1678	2019-11-01	2196	Croyden
1679	2019-12-01	2332	Croyden
1680	2020-01-01	2798	Croyden
1681	2020-02-01	2029	Croyden
1682	2020-03-01	1864	Croyden
1683	2020-04-01	2122	Croyden
1684	2020-05-01	2245	Croyden
1685	2020-06-01	2533	Croyden
1686	2020-07-01	2916	Croyden
1687	2017-01-01	112	Dartford
1688	2017-02-01	112	Dartford
1689	2017-03-01	148	Dartford
1690	2017-04-01	203	Dartford
1691	2017-05-01	169	Dartford
1692	2017-06-01	175	Dartford
1693	2017-07-01	243	Dartford
1694	2017-08-01	261	Dartford
1695	2017-09-01	185	Dartford
1696	2017-10-01	185	Dartford
1697	2017-11-01	191	Dartford
1698	2017-12-01	14	Dartford
1699	2018-01-01	221	Dartford
1700	2018-02-01	197	Dartford
1701	2018-03-01	195	Dartford
1702	2018-04-01	263	Dartford
1703	2018-05-01	258	Dartford
1704	2018-06-01	243	Dartford
1705	2018-07-01	242	Dartford
1706	2018-08-01	173	Dartford
1707	2018-09-01	185	Dartford
1708	2018-10-01	169	Dartford
1709	2018-11-01	127	Dartford
1710	2018-12-01	135	Dartford
1711	2019-01-01	219	Dartford
1712	2019-02-01	189	Dartford
1713	2019-03-01	243	Dartford
1714	2019-04-01	252	Dartford
1715	2019-05-01	240	Dartford
1716	2019-06-01	260	Dartford
1717	2019-07-01	208	Dartford
1718	2019-08-01	234	Dartford
1719	2019-09-01	264	Dartford
1720	2019-10-01	228	Dartford
1721	2019-11-01	163	Dartford
1722	2019-12-01	158	Dartford
1723	2020-01-01	241	Dartford
1724	2020-02-01	239	Dartford
1725	2020-03-01	213	Dartford
1726	2020-04-01	226	Dartford
1727	2020-05-01	304	Dartford
1728	2020-06-01	357	Dartford
1729	2017-01-01	944	Doncaster
1730	2017-02-01	915	Doncaster
1731	2017-03-01	1095	Doncaster
1732	2017-04-01	879	Doncaster
1733	2017-05-01	1251	Doncaster
1734	2017-06-01	840	Doncaster
1735	2017-07-01	877	Doncaster
1736	2017-08-01	885	Doncaster
1737	2017-09-01	1070	Doncaster
1738	2017-10-01	1112	Doncaster
1739	2017-11-01	963	Doncaster
1740	2017-12-01	693	Doncaster
1741	2018-01-01	1016	Doncaster
1742	2018-02-01	1975	Doncaster
1743	2018-03-01	1129	Doncaster
1744	2018-04-01	1484	Doncaster
1745	2018-05-01	1060	Doncaster
1746	2018-06-01	994	Doncaster
1747	2018-07-01	975	Doncaster
1748	2018-08-01	1376	Doncaster
1749	2018-09-01	925	Doncaster
1750	2018-10-01	884	Doncaster
1751	2018-11-01	787	Doncaster
1752	2018-12-01	729	Doncaster
1753	2019-01-01	1288	Doncaster
1754	2019-02-01	1092	Doncaster
1755	2019-03-01	1319	Doncaster
1756	2019-04-01	1211	Doncaster
1757	2019-05-01	1154	Doncaster
1758	2019-06-01	930	Doncaster
1759	2019-07-01	1025	Doncaster
1760	2019-08-01	873	Doncaster
1761	2019-09-01	896	Doncaster
1762	2019-10-01	929	Doncaster
1763	2019-11-01	647	Doncaster
1764	2019-12-01	602	Doncaster
1765	2020-01-01	1077	Doncaster
1766	2020-02-01	850	Doncaster
1767	2020-03-01	675	Doncaster
1768	2020-04-01	868	Doncaster
1769	2020-05-01	918	Doncaster
1770	2020-06-01	1230	Doncaster
1771	2020-07-01	1197	Doncaster
1772	2017-01-01	235	Dorset
1773	2017-02-01	305	Dorset
1774	2017-03-01	313	Dorset
1775	2017-04-01	196	Dorset
1776	2017-05-01	172	Dorset
1777	2017-06-01	222	Dorset
1778	2017-07-01	230	Dorset
1779	2017-08-01	246	Dorset
1780	2017-09-01	240	Dorset
1781	2017-10-01	238	Dorset
1782	2017-11-01	227	Dorset
1783	2017-12-01	178	Dorset
1784	2018-01-01	290	Dorset
1785	2018-02-01	286	Dorset
1786	2018-03-01	306	Dorset
1787	2018-04-01	139	Dorset
1788	2018-05-01	125	Dorset
1789	2018-06-01	168	Dorset
1790	2018-07-01	142	Dorset
1791	2018-08-01	131	Dorset
1792	2018-09-01	154	Dorset
1793	2018-10-01	198	Dorset
1794	2018-11-01	158	Dorset
1795	2018-12-01	121	Dorset
1796	2019-01-01	188	Dorset
1797	2019-02-01	133	Dorset
1798	2019-03-01	179	Dorset
1799	2019-04-01	176	Dorset
1800	2019-05-01	154	Dorset
1801	2019-06-01	154	Dorset
1802	2019-07-01	159	Dorset
1803	2019-08-01	176	Dorset
1804	2019-09-01	130	Dorset
1805	2019-10-01	130	Dorset
1806	2019-11-01	0	Dorset
1807	2019-12-01	0	Dorset
1808	2020-01-01	186	Dorset
1809	2020-02-01	167	Dorset
1810	2020-03-01	160	Dorset
1811	2020-04-01	159	Dorset
1812	2020-05-01	136	Dorset
1813	2020-06-01	162	Dorset
1814	2020-07-01	101	Dorset
1815	2017-01-01	79	Dudley
1816	2017-02-01	116	Dudley
1817	2017-03-01	92	Dudley
1818	2017-04-01	72	Dudley
1819	2017-05-01	78	Dudley
1820	2017-06-01	74	Dudley
1821	2017-07-01	72	Dudley
1822	2017-08-01	68	Dudley
1823	2017-09-01	90	Dudley
1824	2017-10-01	91	Dudley
1825	2017-11-01	62	Dudley
1826	2017-12-01	50	Dudley
1827	2018-01-01	69	Dudley
1828	2018-02-01	54	Dudley
1829	2018-03-01	52	Dudley
1830	2018-04-01	102	Dudley
1831	2018-05-01	66	Dudley
1832	2018-06-01	66	Dudley
1833	2018-07-01	73	Dudley
1834	2018-08-01	65	Dudley
1835	2018-09-01	65	Dudley
1836	2018-10-01	86	Dudley
1837	2018-11-01	72	Dudley
1838	2018-12-01	71	Dudley
1839	2019-01-01	84	Dudley
1840	2019-02-01	92	Dudley
1841	2019-03-01	96	Dudley
1842	2019-04-01	79	Dudley
1843	2019-05-01	92	Dudley
1844	2019-06-01	50	Dudley
1845	2019-07-01	102	Dudley
1846	2019-08-01	95	Dudley
1847	2019-09-01	95	Dudley
1848	2019-10-01	93	Dudley
1849	2019-11-01	123	Dudley
1850	2019-12-01	123	Dudley
1851	2020-01-01	131	Dudley
1852	2020-02-01	144	Dudley
1853	2020-03-01	95	Dudley
1854	2020-04-01	159	Dudley
1855	2020-05-01	159	Dudley
1856	2020-06-01	229	Dudley
1857	2020-07-01	194	Dudley
1858	2020-08-01	158	Dudley
1859	2020-09-01	183	Dudley
1860	2017-01-01	49	Dundee
1861	2017-02-01	97	Dundee
1862	2017-03-01	101	Dundee
1863	2017-04-01	80	Dundee
1864	2017-05-01	70	Dundee
1865	2017-06-01	58	Dundee
1866	2017-07-01	70	Dundee
1867	2017-08-01	79	Dundee
1868	2017-09-01	74	Dundee
1869	2017-10-01	78	Dundee
1870	2017-11-01	59	Dundee
1871	2017-12-01	51	Dundee
1872	2018-01-01	68	Dundee
1873	2018-02-01	55	Dundee
1874	2018-03-01	71	Dundee
1875	2018-04-01	81	Dundee
1876	2018-05-01	76	Dundee
1877	2018-06-01	56	Dundee
1878	2018-07-01	47	Dundee
1879	2018-08-01	66	Dundee
1880	2018-09-01	61	Dundee
1881	2018-10-01	50	Dundee
1882	2018-11-01	62	Dundee
1883	2018-12-01	53	Dundee
1884	2019-01-01	70	Dundee
1885	2019-02-01	74	Dundee
1886	2019-03-01	78	Dundee
1887	2019-04-01	58	Dundee
1888	2019-05-01	64	Dundee
1889	2019-06-01	56	Dundee
1890	2019-07-01	75	Dundee
1891	2019-08-01	60	Dundee
1892	2019-09-01	63	Dundee
1893	2019-10-01	67	Dundee
1894	2019-11-01	47	Dundee
1895	2019-12-01	32	Dundee
1896	2020-01-01	81	Dundee
1897	2020-02-01	56	Dundee
1898	2020-03-01	47	Dundee
1899	2020-04-01	44	Dundee
1900	2020-05-01	59	Dundee
1901	2020-06-01	81	Dundee
1902	2020-07-01	65	Dundee
1903	2017-01-01	30	East_Ayreshire
1904	2017-02-01	26	East_Ayreshire
1905	2017-03-01	19	East_Ayreshire
1906	2017-04-01	17	East_Ayreshire
1907	2017-05-01	26	East_Ayreshire
1908	2017-06-01	20	East_Ayreshire
1909	2017-07-01	24	East_Ayreshire
1910	2017-08-01	21	East_Ayreshire
1911	2017-09-01	18	East_Ayreshire
1912	2017-10-01	13	East_Ayreshire
1913	2017-11-01	8	East_Ayreshire
1914	2017-12-01	8	East_Ayreshire
1915	2018-01-01	13	East_Ayreshire
1916	2018-02-01	15	East_Ayreshire
1917	2018-03-01	25	East_Ayreshire
1918	2018-04-01	26	East_Ayreshire
1919	2018-05-01	22	East_Ayreshire
1920	2018-06-01	18	East_Ayreshire
1921	2018-07-01	18	East_Ayreshire
1922	2018-08-01	12	East_Ayreshire
1923	2018-09-01	14	East_Ayreshire
1924	2018-10-01	16	East_Ayreshire
1925	2018-11-01	19	East_Ayreshire
1926	2018-12-01	7	East_Ayreshire
1927	2019-01-01	20	East_Ayreshire
1928	2019-02-01	15	East_Ayreshire
1929	2019-03-01	11	East_Ayreshire
1930	2019-04-01	14	East_Ayreshire
1931	2019-05-01	9	East_Ayreshire
1932	2019-06-01	10	East_Ayreshire
1933	2019-07-01	9	East_Ayreshire
1934	2019-08-01	19	East_Ayreshire
1935	2019-09-01	14	East_Ayreshire
1936	2019-10-01	13	East_Ayreshire
1937	2019-11-01	14	East_Ayreshire
1938	2019-12-01	5	East_Ayreshire
1939	2020-01-01	20	East_Ayreshire
1940	2020-02-01	14	East_Ayreshire
1941	2020-03-01	4	East_Ayreshire
1942	2020-04-01	22	East_Ayreshire
1943	2020-05-01	95	East_Ayreshire
1944	2020-06-01	38	East_Ayreshire
1945	2020-07-01	35	East_Ayreshire
1946	2017-01-01	65	East_Cambridgeshire
1947	2017-02-01	34	East_Cambridgeshire
1948	2017-03-01	71	East_Cambridgeshire
1949	2017-04-01	60	East_Cambridgeshire
1950	2017-05-01	34	East_Cambridgeshire
1951	2017-06-01	34	East_Cambridgeshire
1952	2017-07-01	34	East_Cambridgeshire
1953	2017-08-01	45	East_Cambridgeshire
1954	2017-09-01	41	East_Cambridgeshire
1955	2017-10-01	63	East_Cambridgeshire
1956	2017-11-01	55	East_Cambridgeshire
1957	2017-12-01	26	East_Cambridgeshire
1958	2018-01-01	59	East_Cambridgeshire
1959	2018-02-01	51	East_Cambridgeshire
1960	2018-03-01	90	East_Cambridgeshire
1961	2018-04-01	66	East_Cambridgeshire
1962	2018-05-01	54	East_Cambridgeshire
1963	2018-06-01	51	East_Cambridgeshire
1964	2018-07-01	65	East_Cambridgeshire
1965	2018-08-01	94	East_Cambridgeshire
1966	2018-09-01	98	East_Cambridgeshire
1967	2018-10-01	53	East_Cambridgeshire
1968	2018-11-01	57	East_Cambridgeshire
1969	2018-12-01	42	East_Cambridgeshire
1970	2019-01-01	74	East_Cambridgeshire
1971	2019-02-01	74	East_Cambridgeshire
1972	2019-03-01	88	East_Cambridgeshire
1973	2019-04-01	66	East_Cambridgeshire
1974	2019-05-01	49	East_Cambridgeshire
1975	2019-06-01	42	East_Cambridgeshire
1976	2019-07-01	52	East_Cambridgeshire
1977	2019-08-01	60	East_Cambridgeshire
1978	2019-09-01	32	East_Cambridgeshire
1979	2019-10-01	55	East_Cambridgeshire
1980	2019-11-01	43	East_Cambridgeshire
1981	2019-12-01	40	East_Cambridgeshire
1982	2020-01-01	67	East_Cambridgeshire
1983	2020-02-01	55	East_Cambridgeshire
1984	2020-03-01	47	East_Cambridgeshire
1985	2020-04-01	73	East_Cambridgeshire
1986	2020-05-01	61	East_Cambridgeshire
1987	2020-06-01	83	East_Cambridgeshire
1988	2020-07-01	52	East_Cambridgeshire
1989	2017-01-01	329	East_Cheshire
1990	2017-02-01	216	East_Cheshire
1991	2017-03-01	313	East_Cheshire
1992	2017-04-01	330	East_Cheshire
1993	2017-05-01	310	East_Cheshire
1994	2017-06-01	568	East_Cheshire
1995	2017-07-01	179	East_Cheshire
1996	2017-08-01	218	East_Cheshire
1997	2017-09-01	220	East_Cheshire
1998	2017-10-01	210	East_Cheshire
1999	2017-11-01	190	East_Cheshire
[truncated: 7,730 more rows]
